# Supplementary material for: A High-Throughput Search for SFXN1 Physical Partners Led to the Identification of ATAD3, HSD10 and TIM50
Source: Biology (Basel). 2022 Aug 31;11(9):1298. doi: 10.3390/biology11091298 (PMC9495560; doi:10.3390/biology11091298)
Supplement: Supplementary file 1 [file biology-11-01298-s001.zip]

Archive with 1 entries (1 files):
- biology-1865973-supplementary.pdf
